# Supplementary material for: Dual-trigger improves the outcomes of in vitro fertilization cycles in older patients with diminished ovarian reserve: A retrospective cohort study
Source: PLoS One. 2020 Jul 6;15(7):e0235707. doi: 10.1371/journal.pone.0235707 (PMC7337315; doi:10.1371/journal.pone.0235707)
Supplement: S1 Dataset — (XLS) [file pone.0235707.s001.xls]

## Sheet: Group 4
Group B (1 dual 0 hCG)	Age	BH	BW	BMI	Infertility duration	Type of infertility (0 primary, 1 secondary)	cause of infertility (1 POR, 2 Tubal factor, 3 Male factor, 4 Endometriosis, 5 Uterine factor, 6 Multiple, 0 Unexplained)	ICSI (1) or IVF (0)	Basal E2	Basal FSH	Basal LH	AFC	AMH	Previous IVF failure (0 No, 1Yes)	No of Failures	No of Failures (0 0, 1 1-2, 2 3)	Stimulation duration	Type of Gn (0 rFSH 1 FSH+LH 2 HMG)	Elonva (1 yes 0 no)	Dosage	GH(1 Yes 0 No)	Pre-ovulatory follicles > 10 hCG	Pre-ovulatory follicles > 14 hCG	Number of oocytes retrieved	Number of metaphase II	Number of oocytes fertilized	Fertilization rate	Number of D3 embryos	Number of top-quality D3 embryos	EM thickness	Cancellation (1 Yes 0 No)	No. of embryos tranfer	No. of transferred at least one top-quality embryos (1 Yes 0 No)	Pregnancy (0No, 1Yes)	Live birth	Implantation rate	abortion (1 yes 0 no)
1	40	159	91	35.9954	2	0	2					1	0.25	0	0	0	8	2	0	2400	0	1	0	0	0	0	0	0	0		1
1	39	156	83	34.1059	3	1	6	1	41	7.88	1.88	1	0.28	0	0	0	13	1	0	3900	0	2	2	2	2	2	1	2	1	9	0	2	1	0	0	0
1	43	172	90	30.4218	1	0	3	1	35	6.18	1.95	3	0.71	0	0	0	11	1	0	3300	0	3	1	2	2	1	0.5	1	0	10	0	1	0	0	0	0
1	45	172	90	30.4218	1	0	3	1	45	6.18	1.95	2	0.71	1	1	1	7	1	0	2100	1	9	6	7	6	6	1	6	5	12	0	4	1	0	0	0
1	43	172	90	30.4218	1	0	3	1	45	6.18	1.95	2	0.71	1	1	1	7	1	0	2700	1	3	2	2	2	1	0.5	1	0	9	0	1	0	0	0	0
1	39	164	80	29.7442	4	1	6	1	33	4.93	2.85	5	0.48	0	0	0	12	1	0	3600	0	5	4	4	4	4	1	4	2	9	0	3	1	0	0	0
1	39	164	80	29.7442	4	1	5	0	33	4.93	2.82	4	0.48	1	1	1	12	2	0	3600	1	3	3	3	2	2	1	2	1	11	0	2	1	1	1	0.5	0
1	37	160	76	29.6875	3	1	2	1	13	2.45	1.71	1	0.13	0	0	0	7	1	0	2100	1	2	1	1	1	1	1	1	0	10	0	1	0	0	0	0
1	43	160	76	29.6875	3	1	2	1	13	2.45	1.71	4	0.13	1	1	1	10	1	0	3000	1	1	1	1	1	1	1	1	0	13	0	1	0	0	0	0
1	40	163	78	29.3575	1	0	4		25	4.15	3.26	5	0.38	0	0	0	12	1	0	3600	0	1	1	0	0	0	0	0	0		1
1	42	160	75	29.2969	2	1	4	0	23	7.27	4.74	4	0.85	1	2	1	13	2	1	2400	0	7	5	6	5	5	1	4	2	10	0	3	1	0	0	0
1	41	159	73.7	29.1523	2	0	5		33	6.26	2.62	1	0.55	0	0	0	10	1	0	3000	0	1	1	0	0	0	0	0	0		1
1	37	160	72.7	28.3984	5	0	3	0	12	5.06	3	6		1	1	1	9	2	1		0	5	4	5	3	2	0.667	2	0	9	0	2	0	0	0	0
1	37	160	72.7	28.3984	5	0	3	0	12	5.06	3	6		1	2	1	9	2	1	750	0	6	5	6	5	4	0.8	3	1	10	0	2	1	1	1	0.33	0
1	44	156	68	27.9421	18	0	6	1	37	2.99	4.39	2	0.13	0	0	0	12	2	1	1500	0	3	2	3	3	3	1	3	1	11	0	2	1	0	0	0
1	39	159	70.4	27.847	8	0	5	0	23	3.68	4.04	2	0.63	1	5	2	12	2	0	3600	1	5	3	4	3	3	1	3	1	12	0	3	1	0	0	0
1	39	162	73	27.8159	15	1	0	0	16	1.49	3.36	3	0.5	1	3	2	13	1	0	3900	1	1	1	1	1	1	1	1	0	14	0	1	0	0	0	0
1	39	162	73	27.8159	15	1	6	1	23	1.49	3.36	3	0.5	1	4	2	11	2	1	1800	1	4	3	3	2	2	1	1	0	9	0	1	0	0	0	0
1	39	160	71	27.7344	6	1	6	1	28	8.58	3.51	3	0.66	1	2	1	10	1	0	3000	1	3	3	3	3	3	1	3	1	10	0	3	1	1	0	0.33	1
1	40	160	71	27.7344	7	1	6	0	28	8.58	3.51	2	0.66	1	3	2	9	0	0	2700	0	3	3	3	3	3	1	3	2	10	0	3	1	0	0	0
1	40	167	77	27.6095	10	1	3	1	25	6.28	2.27	3	0.47	0	0	0	8	1	0	2400	0	4	3	3	2	2	1	1	1	11	0	1	1	0	0	0
1	42	167	77	27.6095	10	1	3		25	6.28	2.27	1	0.47	1	2	1	8	1	0	2400	1	2	1	0	0	0	0	0	0		1
1	35	155.8	66.6	27.4372	1	1	3	1	26	10.69	4.8	2	0.36	0	0	0	10	2	1	1500	0	4	3	4	2	1	0.5	1	1	10	0	1	1	0	0	0
1	36	155.8	66.6	27.4372	2	1	6	0	26	10.69	4.8	1	0.46	1	2	1	10	1	0	3000	0	10	8	10	6	6	1	6	3	9	0	3	1	0	0	0
1	37	155.8	66.6	27.4372	2	1	6	0	26	10.69	4.8	1	0.46	1	3	2	12	2	1	2100	0	13	12	13	7	10	1	10	9	12	0	4	1	0	0	0
1	37	155.8	66.6	27.4372	2	1	3	1	26	10.69	4.8	3	0.46	1	4	2	13	1	0	3450	1	13	10	13	11	11	1	8	6	10	0	4	1	0	0	0
1	42	164.5	73.5	27.1616	1.5	1	3	1	23	5.11	2.56	4	0.78	1	3	2	9	1	0	2700	0	3	3	3	3	3	1	3	1	11	0	3	1	1	1	0.33	0
1	42	164.5	73.5	27.1616	1.5	1	3	1	23	5.11	2.56	4	0.78	1	4	2	11	1	0	3300	0	1	1	1	1	1	1	1	0	11	0	1	0	1	1	1	0
1	40	169	77	26.9598	3	1	2	1	22	4.91	1.77	1	0.59	1	2	1	11	2	0	3300	0	2	1	1	1	1	1	1	1	13	0	1	1	1	1	1	0
1	40	153	62.5	26.6991	10	1	4	0	31	4.16	1.64	1	0.27	0	0	0	10	1	0	3000	0	1	1	1	1	1	1	1	0	9	0	1	0	0	0	0
1	40	153	62.5	26.6991	10	1	4	0	31	4.16	1.64	1	0.27	0	0	0	10	2	0	3000	0	3	2	2	2	2	1	2	1	10	0	2	1	0	0	0
1	40	153	62.5	26.6991	10	1	4	0	31	4.16	1.64	2	0.27	1	2	1	13	2	0	3900	0	2	2	2	2	2	1	2	1	10	0	2	1	0	0	0
1	40	153	62.5	26.6991	10	1	4	0	31	4.16	1.64	1	0.27	1	3	2	13	2	0	3900	1	1	1	1	1	1	1	1	1	10	0	1	1	1	0	1	1
1	41	153	62.5	26.6991	11	1	6	1	31	4.16	1.64	2	0.14	1	4	2	13	2	0	3500	1	1	1	1	0	1	1	1	0	13	0	1	0	1	1	1	0
1	41	153	62.5	26.6991	11	1	6		27	4.16	4.43	4	0.13	1	5	2	11	2	0	3300	1	1	0	0	0	0	0	0	0		1
1	35	164	71.8	26.6954	1	0	0	0	22	3.54	3.92	2	0.76	0	0	0	10	2	1	1500	0	10	8	9	7	7	1	7	4	9	0	4	1	1	1	0.25	0
1	44	171	78	26.6749	4	1	3	1	29	4.44	3.94	2	0.72	0	0	0	11	2	1	1800	0	10	9	9	6	6	1	6	4	12	0	4	1	0	0	0
1	45	151	60	26.3146	2	1	0		32	10.18	3.23	1		0	0	0	14	1	1	2100	0	1	1	0	0	0	0	0	0		1
1	45	151	60	26.3146	1	1	5		32	10.18	3.23	1		1	2	1	11	2	0	3300	0	0	0	0	0	0	0	0	0		1
1	40	157	64	25.9645	10	1	2		26	3.68	3.29	1	0.12	1	4	2	8	2	0	1950	0	1	1	1	0		0	0	0		1
1	39	153.2	60.4	25.7347	5	1	5	0	16	4.25	3.99	5	0.48	1	1	1	13	1	0	3450	1	3	2	3	3	2	0.667	2	1	11	0	2	1	0	0	0
1	39	163	67.5	25.4055	2	1	4	0	23	5.53	4.67	2	0.38	0	0	0	10	2	1	1800	0	4	2	3	3	2	0.667	2	1	9	0	2	1	0	0	0
1	42	164	68	25.2826	3	1	0	0	31	2.12	2.7	1		1	2	1	10	1	0	3000	1	4	3	3	3	3	1	2	1	10	0	2	1	0	0	0
1	40	161	65	25.0762	5	0	5	0	43	5.57	7.69	5	0.13	1	3	2	12	2	0	3150	0	3	3	3	3	3	1	3	2	9	0	2	1	0	0	0
1	40	161	65	25.0762	5	0	5	0	43	5.57	7.69	1	0.16	1	4	2	10	2	0	3000	1	2	1	2	2	2	1	2	2	10	0	2	1	1	0	0.5	1
1	43	158	62	24.8358	11	1	2	0	16	8.36	2.17	3	0.66	1	1	1	10	1	0	3000	0	3	3	3	2	2	1	2	1	9	0	2	1	0	0	0
1	43	158	62	24.8358	11	1	2	0	16	8.36	2.17	2	0.66	0	0	0	13	2	0	4500	0	1	1	1	1	1	1	1	0	11	0	1	0	0	0	0
1	42	158	62	24.8358	5	0	6	1	16	2.38	4.69	4	0.35	0	0	0	11	2	1	1800	0	5	3	4	2	1	0.5	0	0		1
1	36	168	70	24.8016	4	1	6	1	11	2	1.26	1	0.13	1	3	2	8	2	1	450	0	2	1	1	1	1	1	1	1	12	0	1	1	0	0	0
1	36	168	70	24.8016	4	1	3	1	11	2	1.26	2	0.13	1	5	2	13	1	0	3750	1	3	3	3	2	2	1	2	1	14	0	2	1	0	0	0
1	41	162	65	24.7676	17	0	2	0	53	6.74	2.64	2	0.65	1	2	1	10	1	0	3000	0	3	3	3	3	3	1	3	1	10	0	2	1	0	0	0
1	37	164	66.3	24.6505	7	0	2	0	30	9.22	2.89	1	0.23	0	0	0	10	1	0	3000	1	3	2	2	2	2	1	2	1	10	0	2	1	0	0	0
1	40	165	67	24.6097	9	1	5	0	15	8.2	1.91	2	0.55	1	5	2	9	1	0	2700	0	2	1	2	2	1	0.5	1	0	12	0	1	0	0	0	0
1	40	165	67	24.6097	9	1	5	0	15	8.2	1.91	4	0.54	1	6	2	9	1	0	2700	1	4	2	3	3	3	1	2	2	13	0	2	1	0	0	0
1	42	163	65.3	24.5775	3	1	0					1		1	1	1	10	1	0	1500	0	1	1	0	0	0	0	0	0		1
1	42	163	65.3	24.5775	3	1	0	0				1		1	2	1	11	0	1		0	5	4	4	3	3	1	2	1	10	0	2	1	1	1	0.5	0
1	39	166	67	24.3141	3	1	3	1	47	7.98	5.69	2	0.22	0	0	0	6	1	0	1800	0	2	2	2	1	0	0	0	0		1
1	41	152	56	24.2382	2	0	6	1	46	2.79	3.76	5	0.3	1	3	2	13	0	0	1950	0	2	1	2	2	1	0.5	1	0	9	0	1	0	0	0	0
1	41	152	56	24.2382	2	0	4		46	2.79	3.76	5	0.3	1	4	2	11	2	0	2750	1	1	1	0	0	0	0	0	0		1
1	40	170	70	24.2215	2	0	0	0	32	28.31	1.48	5		0	0	0	9	2	1	1200	0	5	3	4	3	3	1	1	1	10	0	1	1	1	1	1	0
1	40	170	70	24.2215	2	0	0	0	32	28.31	1.48	2		0	0	0	8	1	0	2400	0	6	4	6	4	4	1	3	3	11	0	2	1	1	1	0.5	0
1	35	170	70	24.2215	1	0	6	0	25	2.55	1.27	4	0.74	1	1	1	12	1	0	3600	1	5	4	5	4	3	0.75	3	1	12	0	2	1	0	0	0
1	43	160	62	24.2187	1	1	3	1	11	1.23	0.91	2	0.3	1	1	1	10	1	0	1500	1	4	3	4	3	3	1	3	1	10	0	2	1	0	0	0
1	35	152	55.8	24.1517		0	6	1	13	1.79	2.07	3	0.42	1	1	1	10	1	0	3000	1	4	3	4	4	4	1	4	2	9	0	3	1	1	1	0.33	0
1	39	163	64	24.0882	12	0	0	0			3.99	2	0.75	0	0	0	8	2	1	900	0	5	3	4	4	4	1	3	1	11	0	2	1	0	0	0
1	40	163	64	24.0882	12	0	4	0	26	5.47	3.62	3	0.7	1	1	1	19	2	1	4200	0	1	1	1	1	1	1	1	0	10	0	1	0	1	1	1	0
1	41	163	64	24.0882	12	0	6	1	28	5.47	2.62	3	0.73	1	2	1	9	0	0	2700	1	6	4	5	4	4	1	4	2	13	0	3	1	1	1	0.67	0
1	41	163	64	24.0882	12	0	4	0	28	5.47	2.62	3	0.73	1	3	2	11	0	0	3300	1	3	3	3	3	2	0.667	2	1	10	0	2	1	0	0	0
1	40	162	63	24.0055	13	0	0	0	18	4.81	5.53	2		0	0	0	12	1	0	3600	1	8	8	8	4	4	1	4	1	9	0	3	1	0	0	0
1	39	170	69	23.8754	3	0	6	1				2	0.7	1	2	1	15	2	0	2250	1	2	1	1	1	1	1	1	0	9	0	1	0	1	1	1	0
1	44	170	68	23.5294	18	0	2		43	9.9	4.8	3	0.48	1	1	1	11	1	1	1800	0	1	0	0	0	0	0	0	0		1
1	44	170	68	23.5294	18	0	2	0	43	9.9	4.8	2	0.48	1	2	1	10	1	0	3000	0	2	1	1	1	0	0	0	0		1
1	35	146	50	23.4566	12	1	4	0	50	8.78	3.4	3	0.85	1	3	2	13	1	0	3900	0	12	10	12	8	8	1	8	2	10	0	4	1	0	0	0
1	43	163	62	23.3355	5	0	5		27	9.26	2.08	1	0.13	1	9	2	9	2	0	2700	0	1	0	0	0	0	0	0	0		1
1	36	165	63	23.1405	10	0	4	0	25	1.99	2.64	3	0.9	1	3	2	9	1	0	2700	1	6	6	6	5	4	0.8	4	3	12	0	3	1	0	0	0
1	37	165	63	23.1405	1	0	4	0	25	1.99	2.64	3	0.9	1	4	2	11	2	1	1500	0	4	4	4	3	2	0.667	2	1	10	0	2	1	0	0	0
1	37	165	63	23.1405	11	1	4	0	25	1.99	2.64	4	0.66	1	5	2	9	1	0	2700	1	4	4	4	3	3	1	3	0	9	0	3	0	0	0	0
1	41	165	62	22.7732	1	1	6	0	15	2.91	1.62	1	0.38	1	4	2	13	1	0	1950	0	8	6	8	6	6	1	6	5	10	0	3	1	1	1	0.5	0
1	42	162	59.6	22.71	1	1	6	1	41	4.84	3.57	4	0.92	1	1	1	9	2	1	1200	0	8	6	7	5	5	1	4	1	9	0	4	1	1	0	0.25	1
1	43	162	59.6	22.71	5	1	6	0	41	4.84	3.57	3	0.92	1	1	1	8	1	0	2400	0	7	6	7	5	3	0.6	3	3	10	0	3	1	0	0	0
1	43	162	59.6	22.71	1	1	6	1	41	4.84	3.57	2	0.92	1	2	1	11	1	0	3300	0	3	3	3	2	1	0.5	0	0		1
1	44	162	59.6	22.71	5	1	6	0	41	4.84	3.57	1		1	1	1	9	2	0	1950	0	10	8	10	6	6	1	1	1	12	0	1	1	0	0	0
1	44	162	59.6	22.71	5	1	6	0	41	4.84	3.57	2	0.92	1	3	2	8	2	0	2400	0	9	8	8	4	3	0.75	3	0	11	0	3	0	0	0	0
1	44	162	59.6	22.71	5	1	3		41	4.84	3.57	3	0.92	1	5	2	11	2	0	3300	1	1	1	0	0		0				1
1	40	156	55	22.6003	2	0	0	0	34	7.45	5.46	2	0.1	1	2	1	11	1	0	3300	0	2	2	2	2	1	0.5	1	0	9	0	1	0	1	0	1	1
1	38	156	55	22.6003	2	0	0	0	37	2.2	1.01	4		0	0	0	9	2	1	1200	0	5	5	5	5	5	1	5	3	12	0	3	1	0	0	0
1	37	163	60	22.5827	5	1	6	0	31	7.85	4.62	6	0.26	1	1	1	11	2	1		0	7	6	7	4	4	1	4	2	11	0	3	1	1	1	0.67	0
1	45	160	57.6	22.5	5	0	6	0	19	3.8	3.63	3	0.73	1	3	2	10	1	0	3000	1	1	1	1	1	0	0	0	0		1			0	0	0
1	40	154	53	22.3478	4	0	3	1	30	5.69	2.31	2	0.48	1	1	1	7	2	0	2100	1	3	3	3	3	3	1	3	1	9	0	3	1	0	0	0
1	41	154	53	22.3478	5	0	3		30	5.69	2.31	1	0.46	1	3	2	6	2	0	1800	1	1	1	0	0	0	0	0	0		1
1	41	157	54.8	22.2321	19	1	5	0	22	9.65	3.5	2		1	1	1	9	2	0	1350	0	2	1	1	1	1	1	1	1	11	0	1	1	0	0	0
1	41	157	54.8	22.2321	19	1	5		22	9.65	0.5	1	0.13	1	5	2	8	2	0	2400	0	1	0	0	0	0	0	0	0		1
1	42	157	54.8	22.2321	19	1	5	0	22	9.65	3.5	2	0.13	1	6	2	13	2	0	3900	0	3	3	3	3	2	0.667	2	0	9	0	2	0	0	0	0
1	43	157	54.8	22.2321	19	1	5		22	9.65	3.5	2	0.13	1	10	2	7	2	0	1050	0	0	0	0	0	0	0	0	0		1
1	45	162	58	22.1003	10	0	5					1		1	3	2	6	2	0	900	0	0	0	0	0	0	0	0	0		1
1	39	166.5	61	22.004	6	1	3		24	11.26	3.69	1	0.08	0	0	0	12	0	0	1800	0	1	1	0	0	0	0	0	0		1
1	36	157	54	21.9076	4	0	2	0	55	3.73	3.55	2		0	0	0	9	2	1	1500	0	4	3	4	3	3	1	3	1	10	0	2	1	0	0	0
1	42	166	60	21.7738	3	1	6	1	22	4.91	3.03	1	0.13	1	1	1	13	1	0	3900	1	1	1	1	1	1	1	1	0	12	0	1	0	0	0	0
1	42	166	60	21.7738	3	1	3	1	22	4.91	3.03	1	0.14	1	2	1	9	1	0	2700	1	2	1	2	1	1	1	1	0	10	0	1	0	0	0	0
1	43	166	60	21.7738	3	1	4		22	4.91	3.03	1	0.13	1	3	2	7	2	0	2100	1	1	1	0	0	0	0	0	0		1
1	39	162	57	21.7193	10	0	4	0	26	9.82	2.63	2	0.2	1	1	1	12	2	0	2100	1	1	1	1	1	1	1	1	0	10	0	1	0	0	0	0
1	42	163.6	58.1	21.7075	8	0	2	0				1	0.8	1	3	2	13	2	0	1950	0	1	1	1	1	1	1	1	0	9	0	1	0	0	0	0
1	41	161	56	21.6041	3	1	2	0	27	4.89	3.26	1		0	0	0	9	1	0	2700	0	1	1	1	1	1	1	1	0	12	0	1	0	0	0	0
1	39	164	58	21.5645	7	0	3	0	24	2.69	4.95	3	0.55	1	5	2	10	1	0	3000	1	4	2	3	3	2	0.667	2	1	10	0	2	1	1	1	0.5	0
1	37	164	58	21.5645	1	1	3	1	26	7.95	2.49	3	0.42	0	0	0	13	1	0	3900	0	5	3	4	4	3	0.75	1	0	10	0	1	0	0	0	0
1	36	162	56.3	21.4525	3	1	6	1	28	3.76	4.89	3	0.53	0	0	0	10	1	0	3000	0	5	4	5	4	3	0.75	3	3	9	0	3	1	0	0	0
1	36	162	56.3	21.4525	3	1	6	1	26	3.76	4.89	2	0.53	1	1	1	10	1	0	3000	1	2	1	2	2	2	1	2	1	10	0	2	1	1	1	0.5	0
1	35	154	50.7	21.378	2	0	3	1	31	11.5	4.44	1	0.37	0	0	0	11	2	1	1800	0	3	3	3	1	1	1	1	0	10	0	1	0	0	0	0
1	36	154	50.7	21.378	2	0	3	1	31	11.5	4.44	4	0.37	0	0	0	15	2	1	3300	0	1	1	1	1	1	1	1	0	11	0	1	0	1	1	1	0
1	39	156	52	21.3675	1	0	3	0	34	5.02	4.9	1	0.28	0	0	0	10	2	1	1200	0	8	6	8	7	7	1	6	0	9	0	4	0	1	1	0.5	0
1	39	153	50	21.3593	8	1	5	0				2	0.4	0	0	0	11	1	0	3300	1	4	3	3	2	2	1	1	0	9	0	1	0	0	0	0
1	40	155.5	51.5	21.2984	6	0	5	0	28	8.92	3.44	1	0.68	0	0	0	7	2	0	2100	0	1	1	1	1	1	1	1	0	9	0	1	0	0	0	0
1	38	158	53	21.2306	10	0	3	0	33	7.54	3.45	1		1	4	2	11	2	0	3300	1	2	1	2	2	1	0.5	1	0	9	0	1	0	0	0	0
1	35	161	55	21.2183	6	0	3	0	17	3.22	4.37	3		1	3	2	8	1	0	2400	1	5	5	5	4	4	1	4	2	11	0	3	1	0	0	0
1	42	163	56.3	21.1901	4	0	3	1	30	9.93	2.76	1	0.55	1	4	2	12	2	0	3600	1	2	1	1	1	1	1	1	0	10	0	1	0	1	0	1	1
1	42	157	52	21.0962	5	1	0	0	30	5.62	3.99	3		0	0	0	8	1	0	2400	0	6	5	5	4	4	1	3	0	9	0	3	0	0	0	0
1	39	157	52	21.0962	3	1	3	0	34	12.05	3.07	3	0.14	1	1	1	9	1	0	1350	1	1	1	1	1	0	0	0	0		1
1	41	160	54	21.0937	2	0	3	1	40	6.3	3	2	0.79	1	3	2	12	1	0	3600	1	2	1	2	2	2	1	2	0	12	0	2	0	1	0	0.5	1
1	42	160	54	21.0937	12	1	3	0	23	7.37	4.65	1	0.31	1	4	2	10	1	0	3000	0	2	1	2	2	1	0.5	1	0	13	0	1	0	0	0	0
1	41	160	54	21.0937	2	0	3	1	40	6.3	3	3	0.79	1	4	2	11	1	0	3300	0	5	5	5	4	2	0.5	2	1	11	0	2	1	0	0	0
1	41	160	54	21.0937	2	0	3	1	40	6.3	3	2	0.79	1	6	2	10	1	0	3000	1	4	3	3	3	2	0.667	2	0	11	0	2	0	0	0	0
1	42	160	54	21.0937	2	0	3	1	40	6.3	3	2	0.78	1	8	2	11	1	0	3300	1	8	7	8	6	6	1	6	3	9	0	4	1	1	0	0.25	1
1	43	160	54	21.0937	2	0	3	1	40	6.3	3	3	0.78	1	9	2	12	1	0	3600	1	6	6	6	4	3	0.75	3	1	10	0	2	1	0	0	0
1	43	160	54	21.0937	2	0	3	1	40	6.3	3	5	0.89	1	10	2	10	1	0	3000	1	4	3	3	2	1	0.5	1	0	11	0	1	0	0	0	0
1	40	163	56	21.0772	5	1	6	0	32	9.66	3.21	2	0.2	1	1	1	8	1	0	2400	1	5	4	4	3	2	0.667	2	0	12	0	2	0	0	0	0
1	40	163	56	21.0772	5	1	6	0	32	9.66	3.21	1	0.2	1	1	1	10	1	0	3000	1	2	2	2	2	1	0.5	1	1	10	0	1	1	0	0	0
1	40	163	56	21.0772	5	1	2	0	32	9.66	3.21	2	0.2	1	4	2	12	1	0	3600	1	3	3	3	2	2	1	2	1	9	0	2	1	0	0	0
1	41	163	56	21.0772	2	1	3	1	32	9.66	3.21	1	0.13	1	5	2	9	1	0	2700	1	2	1	2	1	0	0	0	0		1
1	40	163	56	21.0772	5	1	6	0	32	9.66	3.21	1	0.2	1	6	2	11	1	0	3300	1	7	6	7	5	5	1	4	4	10	0	3	1	0	0	0
1	41	159	53	20.9644	3	1	6		54	9.2	3.28	1	0.44	1	1	1	12	1	0	3600	0	1	1	0	0	0	0	0	0		1
1	41	159	53	20.9644	3	1	2	0	54	9.2	3.28	2	0.41	1	3	2	9	2	0	1350	1	3	1	2	2	2	1	2	1	9	0	2	1	0	0	0
1	37	150	47	20.8889	1	1	2	0	22	5.08	2.12	5	0.34	1	1	1	10	1	0	3000	0	5	3	4	4	4	1	4	1	10	0	3	1	0	0	0
1	39	150	47	20.8889	1	1	2	0	22	5.08	2.12	1	0.34	1	2	1	10	2	0	3000	0	4	3	4	4	2	0.5	2	2	12	0	2	1	0	0	0
1	39	150	47	20.8889	1	1	2	0	22	5.08	2.12	1	0.13	1	7	2	8	2	0	2400	0	1	1	1	1	1	1	1	0	11	0	1	0	0	0	0
1	40	150	47	20.8889	1	1	4	0	22	5.08	2.12	1	0.13	1	8	2	13	2	0	3900	0	3	2	3	3	3	1	3	1	12	0	2	1	0	0	0
1	40	150	47	20.8889	3	1	4	0	38		2.55	4	0.13	1	9	2	9	2	0	2700	0	1	1	1	1	0	0	0	0		1
1	39	157	51.4	20.8528	4	0	4	0				3		0	0	0	14	1	0	4200	0	3	2	3	3	2	0.67	2	1	11	0	2	1	0	0	0
1	39	157	51.4	20.8528	4	0	4	0				3		0	0	0	11	1	0	3300	1	4	3	3	3	1	0.33	1	1	10	0	1	1	0	0	0
1	42	158	52	20.83	2	1	6	0	47	7.34	3.58	2	0.89	1	2	1	11	1	0	3300	0	6	4	5	4	4	1	4	1	12	0	3	1	0	0	0
1	43	163	55	20.7008		1	6	1	20	4.67	2.33	2	0.78	0	0	0	11	2	1	1800	0	2	2	2	2	2	1	2	1	11	0	2	1	0	0	0
1	43	163	55	20.7008		1	6	1	20	4.67	2.33	3	0.72	0	0	0	13	2	1	2400	0	5	4	5	3	3	1	3	0	10	0	2	0	0	0	0
1	44	163	55	20.7008	0.5	1	6	0	20	4.67	2.33	5	0.76	1	2	1	11	2	0	3300	0	2	1	1	1	1	1	1	0	9	0	1	0	0	0	0
1	44	163	55	20.7008	1	1	6	0	20	4.67	2.33	3	0.76	1	3	2	12	1	0	3600	1	5	5	5	4	4	1	3	2	10	0	3	1	0	0	0
1	37	168.5	58.7	20.6747	2	0	6	0				2	0.89	0	0	0	11	1	0	1650	1	8	7	8	6	6	1	6	3	12	0	4	1	0	0	0
1	42	169	59	20.6575		0	6		29	3	2.57	1	0.14	0	0	0	12	2	0	1800	1	1	1	0	0	0	0	0	0		1
1	42	168.8	58.7	20.6012	8	0	5	0	39	5	6.54	1	0.13	1	4	2	11	0	0	3300	0	1	1	1	1	1	1	1	0	14	0	1	0	0	0	0
1	41	165	56	20.5693	10	0	5	1	29	8.64	3.96	4	0.72	0	0	0	11	1	0	3300	0	2	2	2	2	1	0.5	2	1	12	0	2	1	0	0	0
1	44	167	57	20.4382	2	0	5	1	15	2.93	1.72	1	0.22	1	1	1	9	2	0	2700	0	1	1	1	1	1	1	1	0	10	0	1	0	0	0	0
1	40	167	56	20.0796	2	1	3	1	35	15.13	5.47	3	0.6	0	0	0	8	1	1	1200	0	2	1	2	2	2	1	2	1	11	0	2	1	0	0	0
1	45	167	56	20.0796		1	6					3	0.41	0	0	0	9	0	0	3300	1	1	1	0	0	0	0	0	0		1
1	41	150	45	20	5	1	6	0	29	3.64	4.78	2	0.64	0	0	0	11	1	0	3300	0	2	1	1	1	1	1	1	0	10	0	1	0	0	0	0
1	42	147	43	19.8991	3	0	6	1	36	10.64	2.88	3	0.84	1	11	2	8	0	0	1200	1	2	1	1	1	0	0	0	0		1
1	35	157.4	49.2	19.8589	1	0	4	0	38	4.61	1.39	3	0.32	1	1	1	9	1	0	2700	0	6	4	6	3	3	1	2	1	12	0	2	1	0	0	0
1	43	162	52	19.8141	2	0	0	0	45	5.55	3.59	2		0	0	0	11	2	1	1800	0	4	3	4	3	3	1	3	1	11	0	2	1	0	0	0
1	36	170	57	19.7232	2	0	0	0	40	5.56	3.95	3	0.66	1	1	1	19	1	0	5700	0	3	3	3	2	2	1	2	1	10	0	2	1	0	0	0
1	36	170	57	19.7232	2	0	0	0	40	5.56	3.95	3	0.66	1	3	2	15	0	0	4500	0	1	1	1	1	1	1	1	0	9	0	1	0	0	0	0
1	39	153	46	19.6506	12	1	6	1				2		1	4	2	12	1	0	3600	1	4	3	3	3	3	1	3	0	10	0	2	0	0	0	0
1	39	153	46	19.6506	12	1	6	0				3		0	0	0	10	1	0	3000	1	6	4	6	4	4	1	4	0	9	0	3	0	0	0	0
1	44	160	50	19.5312	14	0	6	0	38	2.8		1	0.47	1	6	2	8	1	0	2400	0	3	2	2	2	2	1	2	1	12	0	2	1	0	0	0
1	44	160	50	19.5312	14	0	3	1	38	2.8		2	0.47	1	8	2	9	1	1	450	0	3	3	3	3	3	1	3	3	11	0	3	1	0	0	0
1	44	160	50	19.5312	14	0	2	0	38	2.8		2	0.47	1	9	2	11	1	1	1650	0	5	4	5	4	4	1	3	0	10	0	3	0	0	0	0
1	41	160	50	19.5312	12	0	6		14	3.65	5.2	2	0.33	1	3	2	13	1	0	1950	0	1	1	0	0	0	0	0	0		1
1	37	161.5	50.8	19.4768	8	0	6	1	25	6.47	4.23	2	0.63	1	5	2	11	1	0	2400	0	5	3	4	1	0	0	0	0		1
1	36	165	53	19.4674	10	0	4	0	15	1.99	2.64	2	0.9	1	2	1	11	1	0	3300	0	2	1	1	1	1	1	1	0	10	0	1	0	1	0	1	1
1	36	159	49	19.3821	5	1	4	0	14	14.88	3.46	3	0.28	0	0	0	14	1	0	2100	0	3	2	3	3	1	0.333	1	0	11	0	1	0	0	0	0
1	36	159	49	19.3821	5	1	6	0	14	14.88	3.46	2	0.28	1	1	1	8	1	0	2400	0	1	1	1	0	1	1	1	0	9	0	1	0	0	0	0
1	35	161	50	19.2894	2	0	6	0	27	8.17	3.26	3		0	0	0	10	0	0	3000	0	6	5	6	6	6	1	4	3	10	0	3	1	0	0	0
1	39	160	49.3	19.2578	10	0	4	0	10	2.44	1.13	2		1	2	1	7	2	0	2100	1	3	3	3	2	1	0.5	1	0	11	0	1	0	0	0	0
1	39	160	49.3	19.2578	10	0	6	1	10	2.44	1.13	1		1	3	2	9	2	0	2700	1	5	4	5	4	3	0.75	3	2	12	0	2	1	0	0	0
1	41	160	49.3	19.2578	10	0	6	1	10	2.44	1.13	2		1	4	2	8	2	0	2400	1	3	2	2	2	1	0.5	1	0	9	0	1	0	0	0	0
1	44	163	51	19.1953	4	1	6		29	4.63	3.29	1	0.14	0	0	0	12	1	0	2250	0	1	1	0	0	0	0	0	0		1
1	37	178	60	18.937	3	0	3	1	34	6.3	2.25	2		0	0	0	14	2	1	2400	1	7	6	7	6	6	1	5	3	9	0	4	1	0	0	0
1	35	178	60	18.937	3	0	6	0	34	6.3	2.25	4	0.54	1	1	1	10	1	0	3000	1	6	6	6	5	5	1	4	0	10	0	3	0	0	0	0
1	38	178	60	18.937	4	0	0	0	34	6.3	2.25	4	0.7	1	2	1	9	1	0	2700	0	4	4	4	3	3	1	3	1	12	0	3	1	0	0	0
1	41	156	46	18.902	1	0	0	0	39	5.05	3.42	2	0.8	0	0	0	10	1	1	1800	0	9	7	9	8	8	1	8	5	11	0	4	1	1	1	0.25	0
1	36	160	48	18.75	1	0	2	0	27	13.83	5.09	6	0.68	0	0	0	14	1	1	2400	0	6	6	6	5	4	0.8	4	0	10	0	4	0	0	0	0
1	36	155	45	18.7305	2	0	2	0	28	10.36	2.36	1	0.13	0	0	0	13	1	1	2400	0	6	5	6	5	4	0.8	3	0	12	0	2	0	0	0	0
1	45	162	49	18.6709	12	1	0	0	45	1.6	1.53	3		0	0	0	8	1	0	2400	0	6	5	5	2	1	0.5	1	0	11	0	1	0	0	0	0
1	39	162	49	18.6709	5	1	6	1	25	9.49	3.71	1	0.25	1	5	2	13	2	0	4050	0	5	4	4	4	3	0.75	3	2	9	0	3	1	0	0	0
1	40	162	49	18.6709	5	1	6	0	25	9.49	3.71	4	0.25	1	6	2	10	2	0	3000	0	6	5	5	4	3	0.75	3	3	10	0	3	1	0	0	0
1	38	156	45	18.4911	4	1	6	0	24	9.75	3.26	1	0.38	1	2	1	15	2	0	4500	0	2	2	2	2	2	1	2	1	10	0	2	1	0	0	0
1	44	160	47	18.3594	2	1	0	0	17	5.2	3.13	2	0.64	0	0	0	9	1	1	1500	0	3	3	3	3	3	1	3	2	11	0	3	1	0	0	0
1	37	154	43	18.1312	3	1	0	1	63	11.11	3.1	2	0.62	0	0	0	9	1	1	2100	0	3	3	3	3	3	1	3	1	12	0	3	1	1	1	0.33	0
1	39	158	45	18.026	10	1	0	0	35	3.38	2.56	2	0.88	1	1	1	10	1	0	3000	0	4	4	4	2	2	1	3	2	10	0	2	1	0	0	0
1	39	158	45	18.026	10	1	0	0	36	3.38	2.56	4	0.88	1	2	1	10	1	0	3000	0	6	5	6	5	5	1	5	2	9	0	4	1	1	1	0.5	0
1	35	161	46.6	17.9777	2	1	6	0	60	5.04	4.19	3		0	0	0	19	1	0	5700	0	5	4	4	3	2	0.667	2	1	10	0	2	1	0	0	0
1	40	173	53	17.7086	6	1	6	1	22	4.42	3.53	2	0.58	1	1	1	10	1	0	3000	1	2	2	2	2	1	1	1	0	9	0	1	0	1	1	1	0
1	37	162	46	17.5278	4	0	6	0	45	9.44	5.68	4		0	0	0	10	1	1	1500	0	5	3	4	3	3	1	3	1	10	0	2	1	0	0	0
1	40	173	51	17.0403	1	1	6	1	24	2.61	3.31	4	0.43	1	2	1	11	1	0	3300	0	2	2	2	2	2	1	2	1	11	0	2	1	0	0	0
1	36	158	42	16.8242		1	5	0	16	1.5	0.5	2	0.45	0	0	0	12	1	0	3600	0	1	1	1	1	1	1	1	0	11	0	1	0	0	0	0
1	37	158	42	16.8242	2	1	4	1	16	1.5	0.5	2	0.45	1	1	1	11	1	0	3300	1	4	3	4	3	1	0.33	1	0	12	0	1	0	1	1	1	0
1	36				1	0	4	0	57	4.82	2.6	3	0.06	1	1	1	11	1	0	3300	0	4	3	4	3	4	1	4	2	13	0	4	1	1	1	0.5	0
1	39					1	4	0	45	5.66	2.81	2	0.77	1	2	1	13	1	0	3900	0	8	7	8	8	8	1	8	3	9	0	4	1	1	1	0.25	0
1	42				2	1	4	1	26	6.42	4.26	3		1	3	2	12	1	1	2100	1	12	10	12	10	10	1	10	3	12	0	4	1	1	1	0.25	0
0	35	155	76.9	32.0083	12	0	4	0	41	4.32	3.34	3	1.03	1	1	1	11	1	1	1650	0	4	4	3	2	1	0.5	1	0	10	0	1	0	0	0	0
0	41	165	82.8	30.4132	2	0	6	1				3		1	3	2	13	1	0	3900	1	5	5	3	3	3	1	2	1	11	0	2	1	0	0	0
0	40	160	72.7	28.3984	7	1	6	0	10	5.06	3	2	0.64	1	3	2	10	1	0	3000	1	7	5	6	5	5	1	5	1	11	0	4	1	1	1	0.5	0
0	42	163	75	28.2284	2	1	6	1	41	8.25	1.86	3	0.77	0	0	0	9	1	0	2700	0	5	4	2	2	2	1	2	1	9	0	2	1	1	1	0.5	0
0	43	152	64.6	27.9605	6	0	6	1	27		4.66	1	0.26	1	3	2	6	2	0	1350	1	3	2	1	1	1	1	1	0	10	0	1	0	0	0	0
0	38	159	70.4	27.847		1	6	0	23	3.68	3.04	1	0.73	1	4	2	13	1	0	3900	0	3	3	1	1	1	1	1	0	12	0	1	0	0	0	0
0	42	160	71	27.7344	7	1	6	1	48	8.58	4.51	7	0.76	1	4	2	11	1	0	3300	1	6	5	5	4	2	0.5	1	0	9	0	1	0	1	1	1	0
0	39	155.8	66.6	27.4372	1	1	6	1	38	10.69	3.8	1	0.56	0	0	0	12	1	1	2100	1	3	3	1	1	1	1	1	0	10	0	1	0	0	0	0
0	40	169	77	26.9598	3	1	6	0	42	4.91	1.77	1	0.69	1	3	2	16	2	0	3750	1	2	2	1	1	1	1	1	0	9	0	1	0	0	0	0
0	40	169	77	26.9598	3	1	6	0	42	4.91	1.77	1	0.69	1	4	2	10	2	0	3000	1	3	3	1	1	1	1	1	0	9	0	1	0	0	0	0
0	40	153	62.5	26.6991	10	1	6	0	10	4.16	1.64	2	0.37	1	1	1	11	2	0	3000	0	3	2	1	1	1	1	1	0	14	0	1	0	0	0	0
0	45	151	60	26.3146	2	1	3		32	10.18	3.23	1		1	1	1	13	2	0	1950	1	3	2	0	0	0	0	0	0		1
0	36	164	70.3	26.1377	3	0	3	0				1	0.13	0	0	0	8	1	0	2400	1	2	2	1	1	1	1	1	0	12	0	1	0	0	0	0
0	36	171	76	25.9909	8	1	3	1	19	17.36	3.98	4	0.25	0	0	0	11	2	0	825	0	3	3	1	1	1	1	1	0	10	0	1	0	0	0	0
0	40	157	64	25.9645	10	1	3	0	26	3.68	3.29	2	0.12	1	2	1	10	1	0	7800	1	2	2	1	1	1	1	1	0	11	0	1	0	0	0	0
0	35	160	66	25.7812	8	0	3	1	43	6.1	1.87	4	0.51	1	1	1	9	1	0	2700	1	3	3	1	1	1	1	1	0	9	0	1	0	0	0	0
0	39	160	65	25.3906	3	0	3	1	30	14.12	3.51	4	1.09	0	0	0	12	0	0	4500	0	4	3	3	3	2	0.667	2	0	10	0	2	0	0	0	0
0	40	160	65	25.3906	2	0	3	1	18	0.52	0.56	2	0.14	1	1	1	18	2	1	1650	1	3	3	1	1	1	1	1	0	13	0	1	0	0	0	0
0	44	155	61	25.3902	1	1	4	0	32	2.27	1.01	6	0.77	0	0	0	12	1	0	3600	0	4	2	3	2	2	1	2	2	11	0	2	1	0	0	0
0	44	150	57	25.3333	2	1	4	0	17	1.41	3.6	2	0.52	1	1	1	14	0	0	4200	1	5	4	3	1	0	0	0	0		1
0	38	168.6	72	25.329	1	0	6	0	38	1.54	1.93	2	0.28	0	0	0	11	1	0	3300	1	2	2	1	1	1	1	1	0	10	0	1	0	0	0	0
0	39	152	58	25.1039	4	1	0	1	13	5.97	2.41	3	0.34	0	0	0	12	1	1	1800	1	3	3	1	1	1	1	1	0	11	0	1	0	0	0	0
0	36	168	70	24.8016	4	1	2	1	23	2	1.26	1	0.24	1	4	2	13	2	0	1950	0	3	2	1	1	1	1	1	0	10	0	1	0	0	0	0
0	42	156	60	24.6548	8	1	2	0	37	5.69	2.8	2	0.29	0	0	0	11	1	0	1650	0	5	3	2	2	2	1	1	0	9	0	1	0	0	0	0
0	42	156	60	24.6548	8	1	2	1	37	5.69	2.8	6	0.29	0	0	0	12	1	0	2700	0	6	4	5	3	3	1	2	0	9	0	2	0	0	0	0
0	38	163	65	24.4646	?	1	2	0	28	7.68	3.65	2	0.43	0	0	0	14	2	0	3000	1	3	3	1	1	1	1	1	0	9	0	1	0	0	0	0
0	38	163	65	24.4646	?	1	2	0	28	7.68	3.65	1	0.43	1	1	1	15	2	0	4050	1	2	2	1	1	1	1	1	0	11	0	1	0	0	0	0
0	45	156	58	23.833	18	0	3	0	38	6.51	3.11	2	0.43	1	3	2	10	1	0	3000	0	3	3	1	1	1	1	1	0	9	0	1	0	0	0	0
0	40	158	59.1	23.6741	3	0	3	0	16	5.19	1.61	3		0	0	0	11	0	0	4125	0	5	3	4	3	2	0.667	2	1	12	0	2	1	0	0	0
0	42	154	56	23.6128	3	1	5	0	55	2.44	3.08	1	0.13	0	0	0	9	2	0	1350	0	3	3	1	1	1	1	1	0	11	0	1	0	0	0	0
0	43	154	56	23.6128	?	1	3		42	8.93	3.32	1	0.13	0	0	0	7	2	0	1050	1	2	1	0	0	0	0	0	0		1
0	40	161	61.1	23.5716	3	1	3	1	33	3.94	2.05	2	1.17	1	2	1	11	0	0	3300	1	4	3	2	1	2	1	1	0	10	0	1	0	0	0	0
0	40	161	61.1	23.5716	3	1	5	0	33	3.94	2.05	3	1.17	1	3	2	11	1	0	3300	0	5	4	4	2	1	0.5	1	1	9	0	1	1	0	0	0
0	40	160	60	23.4375	2	1	0	0	56	4.57	3.18	5		0	0	0	10	1	0	3000	0	5	4	3	1	1	1	1	0	9	0	1	0	0	0	0
0	43	163	62	23.3355	5	0	5	0	27	9.26	2.08	2	0.16	1	5	2	15	2	0	3750	1	2	2	1	1	1	1	0	0		1
0	44	163	62	23.3355	6	0	4		19	3.25	2.52	4	0.16	1	7	2	6	1	0	900	1	3	3	0	0	0	0	0	0		1
0	41	154	55	23.1911	4	1	2		48	5.35	4.87	1	0.13	0	0	0	13	2	0	1950	1	1	1	0	0	0	0	0	0		1
0	41	154	55	23.1911	4	1	2		48		5.35	2	0.13	0	0	0	6	2	1	1800	1	1	1	0	0	0	0	0	0		1
0	39	163	61.4	23.1096	4	0	2	1				3	0.6	0	0	0	16	2	0	3450	0	5	4	2	2	1	0.5	1	0	11	0	1	0	0	0	0
0	41	165	62	22.7732	1	1	5		15	2.91	1.62	2	0.48	1	2	1	9	1	1	1200	1	3	3	0	0	0	0	0	0		1
0	44	160	58	22.6562	10	1	5	0	38	7.7	2.47	5	0.96	0	0	0	8	1	0	2400	0	9	6	8	4	4	1	4	1	14	0	4	1	0	0	0
0	44	160	58	22.6562	10	1	5	0	38	7.7	2.47	5	0.96	0	0	0	14	1	0	4200	0	6	5	4	4	4	1	4	3	15	0	4	1	1	0	0.25	1
0	37	163	60	22.5827	5	1	6	0	31	7.85	4.62	6	0.36	0	0	0	11	1	0	3300	0	6	4	5	3	3	1	3	1	11	0	3	1	0	0	0
0	37	163	60	22.5827	1	0	6	0	39	6.6	3.65	3	1.11	0	0	0	6	1	0	900	1	3	3	1	1	1	1	1	0	10	0	1	0	0	0	0
0	37	163	60	22.5827	1	0	6	1	39	6.6	3.65	3		1	1	1	5	2	0	1125	0	3	2	1	1	1	1	1	0	9	0	1	0	0	0	0
0	41	161	58	22.3757	1	1	6		16		3.04	1	0.02	0	0	0	8	1	0	2400	1	3	3	0	0	0	0	0	0		1			0	0	0
0	39	154	53	22.3478	3	0	3	1	40	5.69	2.31	3	0.56	1	1	1	8	2	0	2400	1	2	2	1	1	1	1	1	1	10	0	1	1	0	0	0
0	41	154	53	22.3478	3	0	3		40	5.69	2.31	5	0.56	1	4	2	6	2	0	1800	1	1	1	0	0	0	0	0	0		1
0	41	157	54.8	22.2321	19	1	5		22	9.65	3.5	1	0.13	1	2	1	14	2	0	3450	1	1	1	0	0	0	0	0	0		1
0	41	157	54.8	22.2321	19	1	5	0	22	9.65	3.5	1	0.13	1	3	2	10	2	0	1500	1	4	3	1	1	1	1	1	0	12	0	1	0	0	0	0
0	43	157	54.8	22.2321	19	1	5	0	42		4.08	1	0.13	1	7	2	6	2	0	1800	0	3	3	1	1	1	1	1	0	10	0	1	0	0	0	0
0	39	166.5	61	22.004	6	1	6	0	24	11.26	3.69	4	0.08	1	1	1	13	1	1	2400	0	2	2	1	1	1	1	1	0	9	0	1	0	0	0	0
0	39	166	60.3	21.8827	4	0	6	0				2	0.36	0	0	0	6	2	1	300	0	3	3	1	1	1	1	1	0	11	0	1	0	0	0	0
0	39	166	60.3	21.8827	4	0	4	0				1		0	0	0	16	1	0	2400	0	2	2	1	1	1	1	1	0	10	0	1	0	0	0	0
0	37	160	56	21.875	3	1	2	1	18	5.26	3.38	1		1	1	1	10	1	0	3000	0	3	3	1	1	1	1	1	0	11	0	1	0	0	0	0
0	44	163	58	21.83	8	1	4					1	0.68	1	7	2	9	1	0	2700	0	1	1	0	0	0	0	0	0		1
0	37	162	57	21.7193	10	0	4	0	45	10.64	3.63	1	0.13	0	0	0	12	2	0	3600	1	4	3	1	1	1	1	1	0	12	0	1	0	0	0	0
0	40	162	57	21.7193	10	0	4	0	56	9.82	2.63	1	0.32	1	2	1	10	2	0	1950	1	2	2	1	1	1	1	1	0	10	0	1	0	0	0	0
0	45	161	56	21.6041		1	4		26	7.3	3.68	1	0.14	0	0	0	9	1	0	2700	1	3	3	0	0	0	0	0	0		1
0	35	157.4	53.3	21.5138	5	0	0	0	41	9.36	3.07	5		0	0	0	9	1	1	1500	1	5	3	4	4	4	1	4	2	9	0	4	1	1	1	0.25	0
0	45	158	53.4	21.3908	1	0	0	1	48	8.43	2.25	1	0.46	0	0	0	8	1	0	1200	0	4	3	2	2	2	1	2	0	11	0	2	0	0	0	0
0	35	176	66	21.3068	4	0	0	0	21	3.31	3.54	9	0.8	1	1	1	10	1	0	3750	0	4	2	3	3	3	1	3	0	10	0	3	0	0	0	0
0	40	155.5	51.5	21.2984	6	0	0	0	28	8.92	4.44	3	0.78	1	1	1	13	1	0	3900	1	3	3	1	1	0	0	0	0		1
0	37	158	53	21.2306	10	0	0	0	33	7.54	3.45	2		1	2	1	9	1	0	2700	0	2	2	1	1	1	1	1	0	9	0	1	0	0	0	0
0	36	155	51	21.2279	4	1	4	0				2	0.14	1	6	2	9	2	0	2700	0	3	3	1	1	1	1	1	0	10	0	1	0	0	0	0
0	43	163	56.3	21.1901	5	0	4		30	9.93	2.76	1	0.65	1	5	2	6	0	0	3600	1	2	1	0	0	0	0	0	0		1
0	36	157	52	21.0962	3	1	0	0	34	12.05	5.07	0	0.14	0	0	0	8	1	0	2700	0	3	3	1	1	1	1	1	0	11	0	1	0	0	0	0
0	37	160	54	21.0937	2	1	6	0	42	4.58	2.04	3		1	2	1	12	2	1	2700	0	4	2	3	2	2	1	1	0	12	0	1	0	1	0	1	1
0	41	160	54	21.0937	2	0	3	1	40	6.3	3	1	0.89	1	5	2	11	1	0	3300	0	3	3	1	1	1	1	1	0	12	0	1	0	0	0	0
0	39	160	54	21.0937	2	1	6	0				1		1	4	2	13	1	0	3900	0	2	2	1	1	1	1	1	0	9	0	1	0	0	0	0
0	42	160	54	21.0937	2	0	6	1	40	6.3	3	1	0.89	1	7	2	11	2	1		0	4	3	2	2	2	1	2	1	12	0	2	1	1	0	0.5	1
0	40	163	56	21.0772	5	1	6	1	32	9.66	3.21	1	0.3	1	3	2	11	1	0	3300	1	2	2	1	1	1	1	1	0	10	0	1	0	0	0	0
0	41	159	53	20.9644	3	1	3	0	34	9.2	3.28	2	0.51	1	2	1	10	2	0	1500	0	3	3	1	1	1	1	1	0	10	0	1	0	0	0	0
0	41	159	53	20.9644	3	1	3	0	34	9.2	3.28	2	0.51	1	3	2	9	2	0	1350	1	2	2	1	1	1	1	1	0	11	0	1	0	0	0	0
0	37	150	47	20.8889	1	1	3	0	22	5.08	2.12	4	0.13	0	0	0	11	1	1	1650	0	6	4	4	2	2	1	2	0	10	0	2	0	0	0	0
0	39	150	47	20.8889	1	1	6	0	22	5.08	2.12	1	0.13	1	5	2	6	2	0	1800	1	4	3	3	3	1	0.333	1	0	13	0	1	0	0	0	0
0	37	161	54	20.8325	2	1	6	0				1		1	3	2	16	0	0	1800	0	2	2	1	1	1	1	1	0	10	0	1	0	0	0	0
0	43	154	49	20.6612	10	0	4	0	45	8.92	4.39	1	0.01	1	1	1	16	0	0	4800	0	2	2	1	1	0	0	0	0		1
0	44	154	49	20.6612	10	0	4	1	45	8.92	4.39	1	0.01	1	2	1	12	1	0	3600	0	4	3	2	1	1	1	1	0	12	0	1	0	0	0	0
0	41	168.8	58.7	20.6012	8	0	4	1	13	5	6.54	1	0.27	1	3	2	8	1	1	900	0	2	2	1	1	1	1	1	0	13	0	1	0	0	0	0
0	38	162	54	20.5761	1.5	0	6	0	35	4.18	3.18	7	0.68	0	0	0	7	1	0	2700	1	4	3	1	1	1	1	1	0	13	0	1	0	0	0	0
0	43	170	59.4	20.5536	3	1	6	1	55	5.1		4	0.45	1	2	1	10	0	1		0	4	3	2	1	1	1	1	0	12	0	1	0	0	0	0
0	43	156	50	20.5457	4	1	6	1				2		1	3	2	10	2	0	1500	0	4	2	2	2	2	1	2	1	11	0	2	1	0	0	0
0	39	161	53	20.4467	8	0	3	1	25	3.1	3.39	3	1	0	0	0	11	2	0	3300	0	3	3	1	1	1	1	1	1	11	0	1	1	0	0	0
0	38	160	52.2	20.3906	2	0	3	1	18		4.02	2	0.12	1	3	2	11	1	0	3300	1	2	2	1	1	1	1	1	0	10	0	1	0	0	0	0
0	41	164	54.8	20.3748	4	0	5		33	5.96	5.37	3	0.29	1	3	2	10	1	1	1800	0	2	1	0	0	0	0	0	0		1
0	44	163	54	20.3244	1	0	2		10	11.32	2.27	5	0.15	1	1	1	12	2	0	3000	0	3	2	0	0	0	0	0	0		1
0	44	163	54	20.3244	1	0	4		10	11.32	2.27	1	0.15	1	2	1	12	2	0	3600	0	2	2	0	0	0	0	0	0		1
0	35	168	57	20.1956	1	0	6	0	16	9.96	2.74	2	0.13	0	0	0	9	2	0	2700	0	3	3	1	1	1	1	1	0	9	0	1	0	0	0	0
0	38	154	47.7	20.113	1	1	6	1				4	0.86	0	0	0	9	1	0	2700	0	3	2	2	2	1	0.5	1	0	9	0	1	0	0	0	0
0	38	154	47.7	20.113	1	1	3	1				4	0.86	1	1	1	9	2	0	2025	0	4	3	2	2	2	1	2	1	9	0	2	1	0	0	0
0	39	154	47.7	20.113	2	1	3	1				2	0.86	1	2	1	12	1	1	750	0	3	2	2	2	2	1	2	0	10	0	2	0	1	1	0.5	0
0	43	163	53	19.9481	10	0	6	1				1		1	4	2	7	1	0	1050	0	4	3	2	2	2	1	2	0	10	0	2	0	0	0	0
0	45	163	53	19.9481	16	0	3	1	15	10.65	5	3	0.6	0	0	0	11	1	1	1800	0	6	3	5	3	3	1	3	2	9	0	3	1	0	0	0
0	44	147	43	19.8991	3	0	3	0	66	10.64	2.88	1	0.95	1	10	2	11	0	0	1650	0	4	3	2	2	2	1	2	1	12	0	2	1	0	0	0
0	44	160	50	19.5312	14	0	3	1	23	2.8		3	0.57	1	5	2	8	2	1	450	0	5	3	3	2	2	0.5	2	1	11	0	2	1	0	0	0
0	44	160	50	19.5312	14	0	5		23	2.8		1	0.57	1	7	2	7	2	1	450	0	3	3	0	0	0	0	0	0		1
0	40	160	50	19.5312	12	0	5	0	14	3.65	5.2	4	0.33	0	0	0	11	1	0	3300	1	2	2	1	1	1	1	1	0	10	0	1	0	0	0	0
0	37	157	48	19.4734	4	0	5	1	36	14.76	4.49	3	0.74	1	1	1	7	1	0	2100	1	3	3	1	1	1	1	1	0	9	0	1	0	0	0	0
0	44	163	51	19.1953	4	1	6		39	4.63	3.29	1	0.14	0	0	0	5	2	0	1500	0	2	2	0	0	0	0	0	0		1
0	36	165	52.2	19.1736	3	0	6	0	47		1.4	5	0.76	0	0	0	8	1	0	1800	0	4	3	2	2	2	1	2	1	10	0	2	1	0	0	0
0	36	165	52.2	19.1736	3	0	6	0	47		1.4	1	0.76	1	1	1	6	1	0	900	0	2	2	1	1	1	1	1	0	12	0	1	0	0	0	0
0	37	165	52.2	19.1736	3	0	6	1				5	0.76	1	2	1	10	1	0	3000	0	6	4	4	3	3	1	3	1	10	0	3	1	0	0	0
0	40	168	53	18.7783	9	0	6		13		3.72	1	0.14	0	0	0	12	2	1	1200	0	2	1	0	0	0	0	0	0		1
0	38	164	50	18.5901	6	0	3	0	44		4.46	3	0.19	1	3	2	9	2	0	2700	1	4	3	1	1	1	1	1	0	9	0	1	0	0	0	0
0	38	164	50	18.5901	6	0	6	1	44		4.46	2	0.19	1	4	2	8	2	0	2400	0	2	2	1	1	1	1	1	0	11	0	1	0	0	0	0
0	39	162.6	48.3	18.2686	4	0	6	1	30	10.6	3.26	2	0.92	0	0	0	12	1	0	3600	0	3	3	1	1	1	1	1	0	10	0	1	0	0	0	0
0	40	162.6	48.3	18.2686	4	0	3	0	30	10.6	3.26	5	0.92	0	0	0	11	1	1	1800	1	2	2	1	1	1	1	1	0	10	0	1	0	0	0	0
0	37	160	46	17.9687	1	0	3	0	29	2.77	5.44	6	0.68	0	0	0	12	1	1	2100	0	3	3	1	1	1	1	1	0	9	0	1	0	0	0	0
0	38	150	40	17.7778	3	1	4	0	24	10.23	2.6	2	0.56	1	3	2	12	1	0	3600	0	4	2	2	1	1	1	1	0	9	0	1	0	0	0	0
0	38	150	40	17.7778	4	1	4	0	24	10.23	2.6	5	0.56	1	3	2	9	1	1	1650	0	7	4	4	2	2	1	2	1	12	0	2	1	0	0	0
0	39	150	40	17.7778	4	1	4	0	24	10.23	2.6	2	0.56	1	5	2	10	1	0	3000	1	3	2	2	1	1	1	1	0	10	0	1	0	0	0	0
0	36				1	0	4	0	17	4.82	2.6	5	0.16	0	0	0	10	1	0	3000	0	7	4	5	4	4	1	4	1	12	0	2	1	0	0	0
0	39				2	0	4	0				2	0.36	0	0	0	12	1	1	2700	0	2	2	1	1	1	1	1	0	11	0	1	0	0	0	0
